# Supplementary material for: Vacuum Seed Sowing Manifold: a novel device for high-throughput sowing of Arabidopsis seeds
Source: Plant Methods. 2013 Oct 22;9:41. doi: 10.1186/1746-4811-9-41 (PMC3819665; doi:10.1186/1746-4811-9-41)
Supplement: Additional file 2 — Computer-aided design (CAD) file of the VSSM with 50 holes in it. This is available in two file formats. The first format was generated in SolidWorks (.SLDPRT) and can be edited in SolidWorks or another CAD software for additional or fewer holes. The second format (.STL) is the file type most frequently used by 3D printers and can be used for printing immediately upon download. [file 1746-4811-9-41-S2.zip]

Archive with 2 entries (2 files):
- VSSM_50.SLDPRT
- VSSM_50.STL
